# Supplementary material for: scFASTCORMICS: A Contextualization Algorithm to Reconstruct Metabolic Multi-Cell Population Models from Single-Cell RNAseq Data
Source: Metabolites. 2022 Dec 2;12(12):1211. doi: 10.3390/metabo12121211 (PMC9785421; doi:10.3390/metabo12121211)
Supplement: Supplementary file 1 [file metabolites-12-01211-s001.zip]

Archive with 1 entries (1 files):
- metabolites-1955477-SI.pdf
